# Supplementary material for: Efficient-gastro: optimized EfficientNet model for the detection of gastrointestinal disorders using transfer learning and wireless capsule endoscopy images
Source: PeerJ Comput Sci. 2024 Mar 11;10:e1902. doi: 10.7717/peerj-cs.1902 (PMC11041956; doi:10.7717/peerj-cs.1902)
Supplement: Supplemental Information 1 [file peerj-cs-10-1902-s001.zip]

Archive with 4 entries (3 files):
- code/
- code/Pretrained deep learning models using dataset 1.ipynb
- code/Proposed_model_results.ipynb
- code/Proposed_model_results_on_both_datasets.ipynb
