# Supplementary material for: Efficient-gastro: optimized EfficientNet model for the detection of gastrointestinal disorders using transfer learning and wireless capsule endoscopy images
Source: PeerJ Comput Sci. 2024 Mar 11;10:e1902. doi: 10.7717/peerj-cs.1902 (PMC11041956; doi:10.7717/peerj-cs.1902)
Supplement: Supplemental Information 1 [file peerj-cs-10-1902-s001.zip › code/Proposed_model_results_on_both_datasets.ipynb]

# %% [markdown]
 <div style="color:white;
           display:fill;
           border-radius:5px;
           background-color:#23C195;
           font-size:110%;
           font-family:Verdana;
           letter-spacing:0.5px">

<h1 style="padding: 8px;
              color:white;">
    <center>LIBRARIES</center>
</h1>
</div>

# %% [code]
from google.colab import drive
drive.mount('/content/drive')

# %% [code]
!pip install tensorflow_addons
import pandas as pd
import numpy as np

import seaborn as sns
import matplotlib.pyplot as plt
import matplotlib.image as img

import cv2
import itertools
import pathlib
import warnings
from PIL import Image
from random import randint
warnings.filterwarnings('ignore')

from imblearn.over_sampling import SMOTE
from sklearn.model_selection import train_test_split
from sklearn.metrics import matthews_corrcoef as MCC
from sklearn.metrics import balanced_accuracy_score as BAS
from sklearn.metrics import classification_report, confusion_matrix


from tensorflow import keras
from keras import layers
import tensorflow as tf
import tensorflow_addons as tfa
from tensorflow.keras.preprocessing import image_dataset_from_directory
from keras.utils.vis_utils import plot_model
from tensorflow.keras import Sequential, Input
from tensorflow.keras.layers import Dense, Dropout
from tensorflow.keras.layers import Conv2D, Flatten
from tensorflow.keras.callbacks import ReduceLROnPlateau
from tensorflow.keras.applications.inception_v3 import InceptionV3
from tensorflow.keras.preprocessing.image import ImageDataGenerator as IDG
from tensorflow.keras.layers import SeparableConv2D, BatchNormalization, GlobalAveragePooling2D,GaussianNoise

from distutils.dir_util import copy_tree, remove_tree

import os


# %% [code]
import sys, cv2, glob, os, time
import pandas as pd
import numpy as np
import numpy as np # linear algebra
import pandas as pd # data processing, CSV file I/O (e.g. pd.read_csv)
import matplotlib.pyplot as plt
# Input data files are available in the "../input/" directory.
# For example, running this (by clicking run or pressing Shift+Enter) will list the files in the input directory

import os
import glob
import cv2
from sklearn.utils import shuffle
# importing all necessary libraries to run the code
import re,string
import numpy as np
import pandas as pd
import matplotlib.pyplot as plt
from nltk.corpus import stopwords
import matplotlib.pyplot as plt

# %% [code]
def get_images(directory):
    Images = []
    Labels = []  #

    for labels in os.listdir(directory): #Main Directory where each class label is present as folder name.

        for image_file in os.listdir(directory+labels): #Extracting the file name of the image from Class Label folder
            image = cv2.imread(directory+labels+r'/'+image_file) #Reading the image (OpenCV)
            image = cv2.resize(image,(224,224)) #Resize the image, Some images are different sizes. (Resizing is very Important)
            Images.append(image)
            Labels.append(labels)

    return shuffle(Images,Labels,random_state=817328462) #Shuffle the dataset you just prepared.

# %% [code]
#Train data
Images, Labels = get_images("/content/drive/My Drive/kvasir-dataset/output/") #Extract the training images from the folders.

Images = np.array(Images) #converting the list of images to numpy array.
Labels = np.array(Labels)

# %% [code]
from sklearn.model_selection import train_test_split
X_train, X_test, y_train, y_test = train_test_split(Images, Labels, test_size=0.10, random_state = 42,shuffle=True,stratify = Labels)

# %% [code]
n_samples = len(X_train)
X_train = X_train.reshape((n_samples, 224,224,3))

n_samples = len(X_test)
X_test = X_test.reshape((n_samples, 224,224,3))

from sklearn.preprocessing import LabelEncoder

target=y_train.tolist()
label_encoder = LabelEncoder()
Y = np.array(label_encoder.fit_transform(y_train))
y_train = pd.get_dummies(Y).values

from sklearn.preprocessing import LabelEncoder

target=y_test.tolist()
label_encoder = LabelEncoder()
Y = np.array(label_encoder.fit_transform(y_test))
y_test = pd.get_dummies(Y).values

from sklearn.preprocessing import LabelEncoder

X_train.shape, y_train.shape, X_test.shape, y_test.shape

# %% [code]
##Train data
X_train1, y_train1 = get_images("/content/drive/My Drive/WCE/train/") #Extract the training images from the folders.

X_train1 = np.array(X_train1) #converting the list of images to numpy array.
y_train1 = np.array(y_train1)

# %% [code]
#Train data
X_test1, y_test1 = get_images("/content/drive/My Drive/WCE/test/") #Extract the training images from the folders.

X_test1 = np.array(X_test1) #converting the list of images to numpy array.
y_test1 = np.array(y_test1)

# %% [code]
#Train data
X_val1, y_val1 = get_images("/content/drive/My Drive/WCE/val/") #Extract the training images from the folders.

X_val1 = np.array(X_val1) #converting the list of images to numpy array.
y_val1 = np.array(y_val1)

# %% [code]
n_samples = len(X_train1)
X_train1 = X_train1.reshape((n_samples, 224,224,3))
n_samples = len(X_test1)
X_test1 = X_test1.reshape((n_samples, 224,224,3))
n_samples = len(X_val1)
X_val1 = X_val1.reshape((n_samples, 224,224,3))
from sklearn.preprocessing import LabelEncoder

target=y_train1.tolist()
label_encoder = LabelEncoder()
Y = np.array(label_encoder.fit_transform(y_train1))
y_train1 = pd.get_dummies(Y).values

from sklearn.preprocessing import LabelEncoder

target=y_test1.tolist()
label_encoder = LabelEncoder()
Y = np.array(label_encoder.fit_transform(y_test1))
y_test1 = pd.get_dummies(Y).values

from sklearn.preprocessing import LabelEncoder

target=y_val1.tolist()
label_encoder = LabelEncoder()
Y = np.array(label_encoder.fit_transform(y_val1))
y_val1 = pd.get_dummies(Y).values

X_train1.shape, y_train1.shape, X_test1.shape, y_test1.shape,X_val1.shape, y_val1.shape

# %% [code]


# %% [code]


# %% [code]


# %% [code]
import numpy as np
import os
import matplotlib.pyplot as plt
from imutils import paths

from tensorflow.keras.applications import MobileNetV2
from tensorflow.keras.layers import AveragePooling2D
from tensorflow.keras.layers import Dropout
from tensorflow.keras.layers import Flatten
from tensorflow.keras.layers import Dense
from tensorflow.keras.layers import Input
from tensorflow.keras.models import Model
from tensorflow.keras.optimizers import Adam
from tensorflow.keras.applications.mobilenet_v2 import preprocess_input
import random
import cv2
import math
import seaborn as sns
from sklearn.metrics import confusion_matrix
from sklearn.preprocessing import LabelBinarizer
from sklearn.model_selection import train_test_split
import matplotlib.pyplot as plt
from tensorflow.keras.layers import Dense,GlobalAveragePooling2D,Convolution2D,BatchNormalization,Activation
from tensorflow.keras.layers import Flatten,MaxPooling2D,Dropout
from tensorflow.keras.applications.densenet import preprocess_input
from tensorflow.keras.preprocessing import image
from tensorflow.keras.preprocessing.image import ImageDataGenerator,img_to_array
from tensorflow.keras.models import Model
from tensorflow.keras.optimizers import Adam
from tensorflow.keras.applications.densenet import DenseNet121
from tensorflow.keras.preprocessing.image import ImageDataGenerator
from tensorflow.keras.preprocessing.image import img_to_array
from tensorflow.keras.preprocessing.image import load_img
from tensorflow.keras.utils import to_categorical
from sklearn.preprocessing import LabelBinarizer,LabelEncoder
from sklearn.model_selection import train_test_split
from sklearn.metrics import classification_report

# %% [code]
#F1 score
import keras.backend as K

def f1_score(y_true, y_pred):

    # Count positive samples.
    c1 = K.sum(K.round(K.clip(y_true * y_pred, 0, 1)))
    c2 = K.sum(K.round(K.clip(y_pred, 0, 1)))
    c3 = K.sum(K.round(K.clip(y_true, 0, 1)))

    # If there are no true samples, fix the F1 score at 0.


    # How many selected items are relevant?
    precision = c1 / c2

    # How many relevant items are selected?
    recall = c1 / c3

    # Calculate f1_score
    f1_score = 2 * (precision * recall) / (precision + recall)
    return f1_score

# %% [code]


# %% [code]
from tensorflow.keras import regularizers
import tensorflow as tf
from keras.regularizers import l2

base_model = tf.keras.applications.EfficientNetB1(weights='imagenet', input_shape=(224,224,3), include_top=False)

for layer in base_model.layers:
    layer.trainable=False
model = Sequential()
model.add(base_model)
model.add(Conv2D(128,kernel_size=(3,3),activation='relu'))
model.add(Conv2D(512,kernel_size=(3,3),activation='relu'))
#model.add(BatchNormalization())
model.add(GaussianNoise(0.25))
model.add(GlobalAveragePooling2D())
model.add(Dense(512,activation='relu'))
model.add(BatchNormalization())
model.add(Dropout(0.35))
model.add(Dense(512,activation='relu'))
model.add(BatchNormalization())
model.add(GaussianNoise(0.25))
model.add(Dense(8, activation='softmax'))
#model.summary()


model.compile(optimizer=Adam(lr=0.0001), loss='categorical_crossentropy', metrics=["accuracy",'Precision','Recall',f1_score,'AUC'])
hist = model.fit(X_train,y_train,validation_data=(X_test,y_test),epochs=25, batch_size=64, verbose=1)

# %% [code]
#classification report
predict=model.predict(X_test)
classes=np.argmax(predict,axis=1)
rounded_labels=np.argmax(y_test, axis=1)
print(classification_report(rounded_labels,classes))
cnf_matrix=confusion_matrix(rounded_labels,classes)
print(cnf_matrix)
plt.figure(figsize=(12, 8))

# %% [code]
import matplotlib.pyplot as plt

# Example data val_accuracy
epochs = range(1, 26)
train_accuracy = hist.history['accuracy']
train_precision = hist.history['auc']
#train_recall = hist1.history['recall']
#train_f1_score = hist1.history['f1_score']

test_accuracy = hist.history['val_accuracy']
test_precision = hist.history['val_auc']
#test_recall = hist1.history['val_recall']
#test_f1_score = hist1.history['val_f1_score']
plt.figure(figsize=(4,2))
# Plotting the curves

plt.plot(epochs, train_accuracy, marker='^',markersize= 3, linestyle='-', color='brown', label='Training Accuracy')
#plt.plot(epochs, train_precision, marker='^', linestyle=':', color='green', label='Training Precision')
#plt.plot(epochs, train_recall, marker='o', linestyle='--', color='blue', label='Training Recall')
#plt.plot(epochs, train_f1_score, marker='.', linestyle='dotted', color='purple', label='Training F1 score')


plt.plot(epochs, test_accuracy, marker='s', markersize= 3,linestyle='-', color='green', label='Validation Accuracy')
#plt.plot(epochs, test_precision, marker='^', linestyle=':', color='green', label='Validation Precision')
#plt.plot(epochs, test_recall, marker='o', linestyle='--', color='blue', label='Validation Recall')
#plt.plot(epochs, test_f1_score, marker='.', linestyle='dotted', color='purple', label='Validation F1 score')


# Setting up the plot
plt.xlabel('Epochs')
plt.ylabel('Accuracy')
plt.title('Proposed Model Accuracy')
plt.legend()

# Displaying the plot
plt.show()

# %% [code]
import matplotlib.pyplot as plt

# Example data val_accuracy
epochs = range(1, 26)
train_loss = hist.history['loss']
test_loss = hist.history['val_loss']
plt.figure(figsize=(4,2))
# Plotting the curves
plt.plot(epochs, train_loss, marker='^', markersize= 3,linestyle=':', color='brown', label='Training Loss')
plt.plot(epochs, test_loss, marker='s',markersize= 3, linestyle='-', color='green', label='Validation Loss')


# Setting up the plot
plt.xlabel('Epochs')
plt.ylabel('Loss')
plt.title('Proposed Model Loss')
plt.legend()

# Displaying the plot
plt.show()

# %% [code]
import matplotlib.pyplot as plt
from sklearn.metrics import roc_curve, auc, roc_auc_score
import numpy as np
from sklearn.preprocessing import label_binarize
class_labels = [0, 1, 2, 3,4,5,6,7]

# Convert multilabel target labels into binary format
y_test_bin = label_binarize(y_test, classes=class_labels)

# Step 10: Generate predictions and calculate probabilities for each class
y_pred_prob = model.predict(X_test)

# Step 11: Calculate the false positive rate (fpr) and true positive rate (tpr) for each class
fpr = dict()
tpr = dict()
roc_auc = dict()
for i in range(len(class_labels)):
    fpr[i], tpr[i], _ = roc_curve(y_test_bin[:, i], y_pred_prob[:, i])
    roc_auc[i] = auc(fpr[i], tpr[i])

# Step 12: Calculate micro-average ROC curve and ROC AUC score
fpr["micro"], tpr["micro"], _ = roc_curve(y_test_bin.ravel(), y_pred_prob.ravel())
roc_auc["micro"] = auc(fpr["micro"], tpr["micro"])

# Step 13: Plot the micro-average ROC curve and show the overall ROC AUC score
plt.figure()
plt.figure(figsize=(6, 3))
plt.plot(fpr["micro"], tpr["micro"], marker='o', markersize=3, linestyle='-', label='Proposed Model using dataset 1 (AUC = {:.2f})'.format(roc_auc["micro"]))
plt.plot([0, 1], [0, 1], 'k--')
plt.xlim([0.0, 1.05])
plt.ylim([0.0, 1.05])
plt.xlabel('False Positive Rate')
plt.ylabel('True Positive Rate')
plt.title('ROC-AUC for Proposed Model')
plt.legend(loc="lower right")
plt.show()

print("Whole AUC (Micro-average AUC): {:.2f}".format(roc_auc["micro"]))


# %% [code]


# %% [code]
from tensorflow.keras import regularizers
import tensorflow as tf
from keras.regularizers import l2

base_model = tf.keras.applications.EfficientNetB1(weights='imagenet', input_shape=(224,224,3), include_top=False)

for layer in base_model.layers:
    layer.trainable=False
model = Sequential()
model.add(base_model)
model.add(Conv2D(128,kernel_size=(3,3),activation='relu'))
model.add(Conv2D(512,kernel_size=(3,3),activation='relu'))
#model.add(BatchNormalization())
model.add(GaussianNoise(0.25))
model.add(GlobalAveragePooling2D())
model.add(Dense(512,activation='relu'))
model.add(BatchNormalization())
model.add(Dropout(0.35))
model.add(Dense(512,activation='relu'))
model.add(BatchNormalization())
model.add(GaussianNoise(0.25))
model.add(Dense(4, activation='softmax'))


model.compile(optimizer=Adam(lr=0.0001), loss='categorical_crossentropy', metrics=["accuracy",'Precision','Recall','AUC'])
hist = model.fit(X_train1,y_train1,validation_data=(X_test1,y_test1),epochs=25, batch_size=64, verbose=1)

# %% [code]
#classification report
predict=model.predict(X_test1)
classes=np.argmax(predict,axis=1)
rounded_labels=np.argmax(y_test1, axis=1)
print(classification_report(rounded_labels,classes))
cnf_matrix=confusion_matrix(rounded_labels,classes)
print(cnf_matrix)
plt.figure(figsize=(12, 8))

# %% [code]
#classification report
predict=model.predict(X_val1)
classes=np.argmax(predict,axis=1)
rounded_labels=np.argmax(y_val1, axis=1)
print(classification_report(rounded_labels,classes))
cnf_matrix=confusion_matrix(rounded_labels,classes)
print(cnf_matrix)
plt.figure(figsize=(12, 8))

# %% [code]
import matplotlib.pyplot as plt

# Example data val_accuracy
epochs = range(1, 26)
train_accuracy = hist.history['accuracy']
test_accuracy = hist.history['val_accuracy']
plt.figure(figsize=(4,2))
# Plotting the curves
plt.plot(epochs, train_accuracy, marker='^',markersize= 3, linestyle=':', color='brown', label='Training Accuracy')
plt.plot(epochs, test_accuracy, marker='s',markersize= 3, linestyle='-', color='green', label='Validation Accuracy')
#plt.plot(epochs, validation_accuracy, marker='^', linestyle=':', color='red', label='Validation Accuracy')

# Setting up the plot
plt.xlabel('Epochs')
plt.ylabel('Accuracy')
plt.title('Proposed Model Accuracy')
plt.legend()

# Displaying the plot
plt.show()

# %% [code]
import matplotlib.pyplot as plt

# Example data val_accuracy
epochs = range(1, 26)
train_loss = hist.history['loss']
test_loss = hist.history['val_loss']
plt.figure(figsize=(4,2))
# Plotting the curves
plt.plot(epochs, train_loss, marker='^', markersize= 3,linestyle=':', color='brown', label='Training Loss')
plt.plot(epochs, test_loss, marker='s',markersize= 3, linestyle='-', color='green', label='Validation Loss')


# Setting up the plot
plt.xlabel('Epochs')
plt.ylabel('Loss')
plt.title('Proposed Model Loss')
plt.legend()

# Displaying the plot
plt.show()

# %% [code]
import matplotlib.pyplot as plt
from sklearn.metrics import roc_curve, auc, roc_auc_score
import numpy as np
from sklearn.preprocessing import label_binarize
class_labels = [0, 1, 2, 3]

# Convert multilabel target labels into binary format
y_test_bin = label_binarize(y_test1, classes=class_labels)

# Step 10: Generate predictions and calculate probabilities for each class
y_pred_prob = model.predict(X_test1)

# Step 11: Calculate the false positive rate (fpr) and true positive rate (tpr) for each class
fpr = dict()
tpr = dict()
roc_auc = dict()
for i in range(len(class_labels)):
    fpr[i], tpr[i], _ = roc_curve(y_test_bin[:, i], y_pred_prob[:, i])
    roc_auc[i] = auc(fpr[i], tpr[i])

# Step 12: Calculate micro-average ROC curve and ROC AUC score
fpr["micro"], tpr["micro"], _ = roc_curve(y_test_bin.ravel(), y_pred_prob.ravel())
roc_auc["micro"] = auc(fpr["micro"], tpr["micro"])

# Step 13: Plot the micro-average ROC curve and show the overall ROC AUC score
plt.figure()
plt.figure(figsize=(6, 3))
plt.plot(fpr["micro"], tpr["micro"], marker='o', markersize=3, linestyle='-', label='Proposed Model using dataset 2 (AUC = {:.2f})'.format(roc_auc["micro"]))
plt.plot([0, 1], [0, 1], 'k--')
plt.xlim([0.0, 1.05])
plt.ylim([0.0, 1.05])
plt.xlabel('False Positive Rate')
plt.ylabel('True Positive Rate')
plt.title('ROC-AUC for Proposed Model')
plt.legend(loc="lower right")
plt.show()

print("Whole AUC (Micro-average AUC): {:.2f}".format(roc_auc["micro"]))


# %% [code]


# %% [code]


# %% [code]
